# Supplementary material for: A Reduction in Age-Enhanced Gluconeogenesis Extends Lifespan
Source: PLoS One. 2013 Jan 14;8(1):e54011. doi: 10.1371/journal.pone.0054011 (PMC3544673; doi:10.1371/journal.pone.0054011)
Supplement: Table S1 — The metabolic intermediates in aged and young cells. The signal peaks of the metabolic intermediates were converted and normalized to the resultant relative area values, including glucose metabolism intermediates, TCA cycle intermediates, and amino acids. The ratio of the resultant relative area values for aged and young cells is also given. (XLSX) [file pone.0054011.s011.xlsx]

## Sheet: Sheet1
	Table S1
	Metabolite	KEGG ID	HMDB ID	Concentration (pmol/OD・mL)		Comparative Analysis
						hst3 hst4/wild type
				Wild type (BY4742)	hst3 hst4	Ratio
	Pyruvic acid	C00022	HMDB00243	N.D.	76.1781	1<
	Glycolic acid	C00160	HMDB00115	N.D.	50.0399	1<
	2-Oxoisovaleric acid	C00141	HMDB00019	N.D.	11.1118	1<
	Glyceraldehyde 3-phosphate	C00118,C00661	HMDB01112	N.D.	5.19136	1<
	Isocitric acid	C00311	HMDB00193	8.46323	322.747	38.1353
	Ribose 5-phosphate	C00117	HMDB01548	1.4619	50.5257	34.5617
	Citric acid	C00158	HMDB00094	366.931	7422.18	20.2277
	cis-Aconitic acid	C00417	HMDB00072	11.1727	209.108	18.7159
	6-Phosphogluconic acid	C00345	HMDB01316	0.80651	14.652	18.1671
	3-Phosphoglyceric acid	C00197	HMDB00807	35.1133	496.508	14.1402
	Malic acid	C00149,C00497,C00711	HMDB00156,HMDB00744	204.478	2124.93	10.392
	2-Phosphoglyceric acid	C00631	HMDB03391	6.80016	66.7991	9.82317
	Fumaric acid	C00122	HMDB00134	40.0087	361.469	9.03476
	Phosphoenolpyruvic acid	C00074	HMDB00263	20.4249	168.373	8.24353
	Glucose 6-phosphate	C00668,C01172,C00092	HMDB01401	29.5838	218.434	7.38355
	Malonyl CoA_divalent	C00083	HMDB01175	0.494021	3.59433	7.27566
	Sedoheptulose 7-phosphate	C05382	HMDB01068	2.9205	20.0971	6.8814
	2-Oxoglutaric acid	C00026	HMDB00208	40.9391	278.5	6.80279
	Dihydroxyacetone phosphate	C00111	HMDB01473	3.86473	22.904	5.9264
	Glyoxylic acid	C00048	HMDB00119	7.02542	40.7796	5.80457
	Fructose 6-phosphate	C00085	HMDB00124	9.47173	54.9774	5.80437
	Glycerol 3-phosphate	C00093	HMDB00126	14.115	74.6453	5.28835
	dATP	C00131	HMDB01532	3.22041	14.3732	4.46318
	Fructose 1,6-diphosphate	C00354	HMDB01058	7.62136	31.7971	4.1721
	dTTP	C00459	HMDB01342	4.29884	17.4999	4.07084
	dCTP	C00458	HMDB00998	1.96084	7.88447	4.02096
	Ribulose 5-phosphate	C00199,C01101	HMDB00618	4.98122	18.8382	3.78184
	dTDP	C00363	HMDB01274	0.844315	3.16202	3.74507
	Succinic acid	C00042	HMDB00254	215.148	689.992	3.20705
	ADP	C00008	HMDB01341	81.2666	196.663	2.41998
	Glucose 1-phosphate	C00103	HMDB01586	10.7375	23.0458	2.14628
	dTMP	C00364	HMDB01227	1.36605	2.89358	2.11821
	GMP	C00144	HMDB01397	31.8697	66.9214	2.09984
	AMP	C00020	HMDB00045	42.9602	82.3027	1.91579
	CoA_divalent	C00010	HMDB01423	11.2987	20.9667	1.85568
	ATP	C00002	HMDB00538	701.492	1135.9	1.61927
	2-Hydroxybutyric acid	C05984	HMDB00008	0.980394	1.36791	1.39527
	Lactic acid	C00186,C00256,C01432	HMDB00190,HMDB01311	156.591	191.76	1.2246
	Acetyl CoA_divalent	C00024	HMDB01206	7.43424	8.81896	1.18626
	NAD+	C00003	HMDB00902	613.893	716.389	1.16696
	GDP	C00035	HMDB01201	60.0467	65.2866	1.08726
	cAMP	C00575	HMDB00058	9.14357	9.85446	1.07775
	CDP	C00112	HMDB01546	18.3757	16.5993	0.90333
	UTP	C00075	HMDB00285	403.818	362.608	0.897949
	NADP+	C00006	HMDB00217	34.5219	30.1355	0.872938
	CTP	C00063	HMDB00082	153.957	132.93	0.863423
	GTP	C00044	HMDB01273	491.871	358.754	0.729367
	UDP	C00015	HMDB00295	103.653	68.6908	0.662698
	Gluconic acid	C00257	HMDB00625	20.4228	12.9868	0.635897
	UMP	C00105	HMDB00288	171.712	103.753	0.604229
	PRPP	C00119	HMDB00280	16.2052	9.00342	0.555588
	3-Hydroxybutyric acid	C01089,C03197	HMDB00011,HMDB00357,HMDB00442	26.0088	11.2613	0.432982
	CMP	C00055	HMDB00095	54.6302	10.5897	0.193842
	IMP	C00130	HMDB00175	8.22015	0.950973	0.115688
	cGMP	C00942	HMDB01314	112.023	12.1135	0.108135
	Erythrose 4-phosphate	C00279	HMDB01321	N.D.	N.D.	N.A.
