# Supplementary material for: A Reduction in Age-Enhanced Gluconeogenesis Extends Lifespan
Source: PLoS One. 2013 Jan 14;8(1):e54011. doi: 10.1371/journal.pone.0054011 (PMC3544673; doi:10.1371/journal.pone.0054011)
Supplement: Table S2 — The metabolic intermediates in wild type and hst3Δ hst4Δ cells. The calculated amounts of the metabolic intermediates of central carbon metabolism are given. The ratio of the resultant relative area values for wild type and hst3Δ hst4Δ cells is also given. (XLSX) [file pone.0054011.s012.xlsx]

## Sheet: Sheet1
	Table S2
		Relative Area		Comparative Analysis
	Compound name			Ratio
		young-cell	old-cell	Old cells/Young cells
	Fructose 1,6-diphosphate	N.D.	0.000120173	1<
	XMP	N.D.	4.68666e-05	1<
	Adenine	N.D.	0.000142554	1<
	5'-Deoxy-5'-methylthioadenosine	N.D.	0.000136223	1<
	Adenylosuccinic acid	3.44125e-05	0.000577859	16.7921
	S-Adenosylmethionine	7.27276e-05	0.00111572	15.3411
	Tyramine	0.000278449	0.00238134	8.55218
	Citric acid	0.000892868	0.00658655	7.37685
	GDP-mannose GDP-galactose	1.22649e-05	7.41416e-05	6.04505
	Sedoheptulose 7-phosphate	0.00018252	0.00109878	6.02004
	Fumaric acid	0.000185814	0.00102382	5.50993
	Malic acid	0.0017581	0.00850184	4.83582
	Argininosuccinic acid	0.000153422	0.000741565	4.83348
	Glycerol 3-phosphate	5.92463e-05	0.000263001	4.43911
	Asp	0.0225312	0.0994394	4.4134
	Glucose 1-phosphate	9.57875e-06	4.09705e-05	4.27723
	Glucose 6-phosphate	1.44948e-05	5.96104e-05	4.11253
	2-Aminoadipic acid	0.000281309	0.00111653	3.96907
	Putrescine	0.000345252	0.00119496	3.46113
	2-Oxoglutaric acid	0.000500494	0.00155386	3.10466
	5-Oxohexanoic acid	0.000158632	0.000441321	2.78204
	4-Oxovaleric acid	3.42436e-05	9.46385e-05	2.76368
	Benzoic acid	0.000275588	0.000760799	2.76064
	Gln	0.00767664	0.0208925	2.72157
	m-Toluic acid	0.00144298	0.00391281	2.71162
	cis-Aconitic acid	2.86856e-05	7.33756e-05	2.55793
	O-Acetylhomoserine	0.00133525	0.00326076	2.44207
	Orotidine 5'-monophosphate	4.92959e-05	0.000120149	2.43731
	Fructose 6-phosphate	4.84512e-05	0.000116389	2.40219
	Pyridoxamine	0.000163024	0.000389674	2.39028
	Heptanoic acid	8.85063e-05	0.000210911	2.38301
	Hexanoic acid	0.000150506	0.000345151	2.29326
	N-Acetylputrescine	0.000427989	0.000968671	2.26331
	N-Acetylglucosamine 1-phosphate	9.0297e-05	0.000202183	2.23909
	Urea	0.00294833	0.00648088	2.19816
	γ-Glu-2-aminobutyric acid	0.00129439	0.00280288	2.16541
	Homoserine	0.000350359	0.000757699	2.16264
	2-Hydroxybutyric acid	1.54071e-05	3.31014e-05	2.14845
	Acetyl CoA_divalent	1.66741e-05	3.44245e-05	2.06455
	Pelargonic acid	0.000163346	0.000337049	2.06341
	Adenosine	0.000775693	0.00157299	2.02786
	Valeric acid	0.000188568	0.000379877	2.01454
	N-Acetylglucosamine 6-phosphate	0.000413778	0.000791207	1.91215
	Isocitric acid	2.92599e-05	5.29715e-05	1.81038
	Asn	0.00492811	0.00888244	1.8024
	Methyl sulfate	5.75232e-05	0.000100117	1.74046
	Undecanoic acid	2.93613e-05	5.02789e-05	1.71242
	Thr	0.0134779	0.023031	1.7088
	Cyclohexylamine	0.000331768	0.000565109	1.70332
	Ser	0.0171081	0.0281374	1.64468
	Cysteine glutathione disulfide	0.000139122	0.000225676	1.62214
	Lactic acid	0.00227917	0.00363951	1.59686
	Ethanolamine	0.00276344	0.00435912	1.57742
	Cystathionine	0.00102125	0.0015926	1.55946
	Thiamine	0.00269051	0.00411976	1.53122
	γ-Glu-Cys	0.00444088	0.00655032	1.47501
	Ribulose 5-phosphate	7.26768e-05	0.000105897	1.45709
	Spermidine	0.00102636	0.00147088	1.4331
	Butyric acid	0.000207404	0.00029594	1.42687
	3-Phenylpropionic acid	0.000301046	0.000424422	1.40982
	4-Methyl-2-oxovaleric acid 3-Methyl-2-oxovaleric acid	0.000165525	0.000232778	1.4063
	Thiaproline	0.000833303	0.00116535	1.39847
	CMP-N-acetylneuraminate	0.000766891	0.00106075	1.38319
	5-Hydroxylysine	0.00109214	0.00148476	1.3595
	4-Guanidinobutyric acid	0.000291523	0.000394576	1.3535
	Glutathione (GSSG)_divalent	0.0459863	0.0611611	1.32998
	Creatinine	9.98983e-05	0.000130912	1.31046
	Phosphorylcholine	0.00138959	0.0017858	1.28513
	Quinic acid	3.30779e-05	4.24562e-05	1.28352
	N-Acetylhistidine	0.000531156	0.000665387	1.25271
	UTP	3.5764e-05	4.36864e-05	1.22152
	UDP-N-acetylglucosamine	0.000697373	0.000849263	1.2178
	Azelaic acid	1.82283e-05	2.21682e-05	1.21614
	S-Lactoylglutathione	0.000502556	0.000607385	1.20859
	Gluconic acid	0.000105822	0.000125372	1.18474
	Glycerophosphocholine	0.00883068	0.0103854	1.17606
	Carnitine	0.00802005	0.00938506	1.1702
	Ornithine	0.0397315	0.0463974	1.16777
	Citrulline	0.000304189	0.000354138	1.1642
	Arg	0.539962	0.624746	1.15702
	Lys	0.81509	0.929706	1.14062
	Tyr	0.00509767	0.00570072	1.1183
	NADPH_divalent	7.91978e-05	8.83246e-05	1.11524
	ATP	0.000220193	0.000236654	1.07476
	AMP	0.0055689	0.00579618	1.04081
	UDP-glucose UDP-galactose	0.000110874	0.000113209	1.02106
	Glycolic acid	0.000181405	0.000182174	1.00424
	ADP	0.00128806	0.00129003	1.00152
	Phe	0.0168967	0.0169102	1.0008
	UDP	0.000202319	0.000195219	0.964907
	Trimethylamine N-oxide	0.000748931	0.000710522	0.948715
	His	0.103042	0.0968422	0.939835
	NADP+	0.000109877	0.000101184	0.92089
	Pyruvic acid	0.0012646	0.00116052	0.917701
	GABA	0.002228	0.00201352	0.903736
	γ-Butyrobetaine	0.00454752	0.00407034	0.895068
	Orotic acid	0.000923091	0.000817693	0.885821
	3-Hydroxybutyric acid	0.000113239	9.94435e-05	0.878176
	CDP	9.126e-05	7.9318e-05	0.869144
	Ribose 5-phosphate	8.83542e-06	7.66022e-06	0.866989
	Methionine sulfoxide	0.000520533	0.000444408	0.853755
	3-Hydroxy-3-methylglutaric acid	6.29798e-05	5.30412e-05	0.842193
	O-Acetylcarnitine	0.00506478	0.00422882	0.834947
	2-Hydroxy-4-methylvaleric acid	0.000449525	0.000368921	0.820689
	Glu	0.525691	0.429325	0.816688
	Ile	0.0352845	0.0287297	0.814229
	2-Isopropylmalic acid	0.00238474	0.0018855	0.790655
	Val	0.0567095	0.0426029	0.751248
	2-Aminobutyric acid	0.00529624	0.00396332	0.748327
	N-Acetylglutamic acid	9.07025e-05	6.57154e-05	0.724516
	S-Adenosylhomocysteine	0.000438204	0.000304918	0.695835
	Ophthalmic acid	0.00712975	0.0049375	0.692521
	Propionic acid	5.39079e-05	3.72101e-05	0.690253
	Ala	0.131068	0.0899297	0.68613
	Ser-Glu	0.00028233	0.00018483	0.654658
	Choline	0.0194058	0.0124179	0.639907
	Leu	0.0394214	0.025056	0.635593
	dTDP	5.01237e-05	3.17551e-05	0.633534
	UMP	0.00260628	0.00165008	0.633117
	Ethanolamine phosphate	7.13254e-05	4.49631e-05	0.630395
	Guanosine	0.000176099	0.000108651	0.61699
	Pantothenic acid	0.000359178	0.000218595	0.608598
	Uracil	0.00250461	0.00150907	0.602517
	Lauric acid	0.00081465	0.000490788	0.602452
	CoA_divalent	0.000206222	0.000121101	0.587237
	Trp	0.00194444	0.00108713	0.559094
	dCDP	4.0697e-05	2.27021e-05	0.557832
	N6-Acetyllysine	0.00633853	0.00348562	0.54991
	Arg-Glu	0.00133811	0.000726452	0.542896
	Met	0.0104356	0.00557593	0.534319
	NAD+	0.00467152	0.00248279	0.531474
	Carboxymethyllysine	0.00022901	0.00011825	0.516353
	His-Glu	0.00062942	0.000321256	0.5104
	Inosine	0.000678654	0.000346173	0.510087
	FAD_divalent	7.28458e-05	3.69547e-05	0.507301
	β-Ala-Lys	0.0012997	0.000647823	0.498441
	Gly	0.171974	0.0850664	0.494647
	Succinic acid	0.00693533	0.00341209	0.491987
	Gly-Leu	0.00387785	0.00187873	0.484476
	Pro	0.0707468	0.0339944	0.480508
	CMP	0.00149586	0.000712563	0.476358
	GTP	0.00014532	6.88955e-05	0.474095
	dADP	4.57651e-05	2.09611e-05	0.458015
	Ala-Ala	0.00048703	0.000220774	0.453308
	N-Acetylornithine	0.00729053	0.00328793	0.450986
	N-Acetyl-β-alanine	4.87046e-05	2.17968e-05	0.44753
	GDP	0.00125074	0.000559567	0.447387
	3-Phosphoglyceric acid	0.00316678	0.00139643	0.440963
	dTMP	0.000683926	0.000298377	0.436271
	3-Hydroxypropionic acid	9.66322e-05	4.10402e-05	0.424705
	Thr-Asp	0.00022758	9.63973e-05	0.423575
	N-Carbamoylaspartic acid	0.00014635	6.12817e-05	0.418733
	Hydroxyproline	0.00428562	0.00178049	0.415458
	Phosphoenolpyruvic acid	0.0015118	0.000605644	0.400611
	GMP	0.0045845	0.00177613	0.387419
	5-Oxoproline	0.00673648	0.00254447	0.377715
	Glutathione (GSH)	0.132389	0.0490683	0.370638
	2-Hydroxyvaleric acid	0.000637637	0.000233706	0.366519
	2-Phosphoglyceric acid	0.00108987	0.000396683	0.363974
	CDP-choline	0.000195106	6.38816e-05	0.32742
	Hypoxanthine	0.00673792	0.00217405	0.322658
	Gly-Gly	0.00186415	0.000585124	0.313882
	Gly-Asp	0.00310277	0.000966833	0.311603
	Pipecolic acid	0.000307662	9.57847e-05	0.311331
	Decanoic acid	0.000799868	0.00024327	0.304138
	Saccharopine	0.0174877	0.005116	0.292548
	NADH	0.000449441	0.000123283	0.274303
	Pyridoxamine 5'-phosphate	0.000367928	9.04746e-05	0.245903
	dAMP	0.000438916	0.000104922	0.239047
	myo-Inositol 1-phosphate myo-Inositol 3-phosphate	0.000436517	8.05947e-05	0.184631
	Nicotinic acid	0.00183841	0.000330038	0.179523
	Glyceric acid	0.00299457	0.000394989	0.131902
	5-Amino-4-oxovaleric acid	0.0143341	0.00178294	0.124385
	Threonic acid	0.000222507	N.D.	<1
	Octanoic acid	7.47041e-05	N.D.	<1
	Terephthalic acid	2.0357e-05	N.D.	<1
	Homovanillic acid	4.69308e-05	N.D.	<1
	Glucuronic acid	4.48191e-05	N.D.	<1
	Galacturonic acid	2.04245e-05	N.D.	<1
	Porphobilinogen	2.02556e-05	N.D.	<1
	Myristoleic acid	0.000106245	N.D.	<1
	Xanthosine	2.32289e-05	N.D.	<1
	dATP	9.54496e-06	N.D.	<1
	3'-Dephospho CoA	4.19471e-05	N.D.	<1
