# Supplementary material for: A Reduction in Age-Enhanced Gluconeogenesis Extends Lifespan
Source: PLoS One. 2013 Jan 14;8(1):e54011. doi: 10.1371/journal.pone.0054011 (PMC3544673; doi:10.1371/journal.pone.0054011)
Supplement: Table S3 — The metabolic intermediates among wild type, tdh2Δ, hst3Δ hst4Δ and tdh2Δ hst3Δ hst4Δ cells. The signal peaks of the metabolic intermediates were converted and normalized to the resultant relative area values, including glucose metabolism intermediates, TCA cycle intermediates, and amino acids. The ratio of the resultant relative area values for aged and young cells is also given. (XLSX) [file pone.0054011.s013.xlsx]

## Sheet: Sheet1
Table S3
			m/z	MT	Relative Area				Comparative Analysis
Compound name	KEGG ID	HMDB ID			Control	Target Ａ	Target Ｂ	Target Ｃ	Ratio ¶
					Wild type	hst3 hst4	tdh2	tdh2 hst3 hst4	Target Ａ vs Control	Target B vs Control	Target C vs Control
Aniline	C00292	HMDB03012	92.0506	9.45323	N.D.	0.000119874	N.D.	N.D.	1<	N.A.	N.A.
Anthranilic acid	C00108	HMDB01123	138.054	11.0303	N.D.	0.012789	N.D.	N.D.	1<	N.A.	N.A.
dCTP	C00458	HMDB00998	465.982	12.1385	5.21288e-05	0.00177067	0.000141111	0.000390113	33.9671	2.70696	7.48363
dTTP	C00459	HMDB01342	480.981	11.8138	0.000188756	0.00621637	0.00051047	0.00116827	32.9334	2.70439	6.18934
dATP	C00131	HMDB01532	489.992	11.4349	0.000139948	0.00312405	0.00030574	0.000624437	22.3229	2.18466	4.46191
Citrulline	C00327	HMDB00904	176.103	11.4691	0.00340722	0.058718	0.00595417	0.0483404	17.2334	1.74751	14.1876
γ-Glu-Cys	C00669	HMDB01049	251.069	13.3892	0.000422482	0.0053967	0.000748131	0.0199471	12.7738	1.7708	47.2142
Ribose 5-phosphate	C00117	HMDB01548	229.011	10.2782	4.84e-05	0.000584079	6.13727e-05	6.60328e-05	12.0678	1.26803	1.36431
CTP	C00063	HMDB00082	481.976	12.0647	0.00124073	0.0144142	0.00793986	0.00399669	11.6175	6.39933	3.22123
6-Phosphogluconic acid	C00345	HMDB01316	275.016	14.4396	3.66e-05	0.000379571	5.99853e-05	0.000219477	10.3708	1.63894	5.99663
dGTP	C00286	HMDB01440	505.988	11.1273	0.000121653	0.0012413	0.000199577	0.000281267	10.2036	1.64055	2.31205
GDP-mannose GDP-galactose	C00096 C02280	HMDB01163 No ID	604.07	8.05654	6.01226e-05	0.000585124	4.935e-05	0.000388829	9.73218	0.820823	6.46727
UDP-glucose UDP-galactose	C00029 C00052	HMDB00286 HMDB00302	565.047	8.50735	0.000854495	0.00827438	0.0014633	0.005858	9.68335	1.71247	6.8555
N-Acetylglutamic acid	C00624	HMDB01138	188.056	12.9624	0.000393387	0.0035268	0.000583536	0.00258622	8.96522	1.48336	6.57425
3-Hydroxykynurenine	No ID	HMDB11631	225.088	10.0944	0.00021912	0.00166854	0.000131318	0.000942936	7.61474	0.599297	4.30329
UTP	C00075	HMDB00285	482.96	12.2664	0.0072486	0.0475064	0.022683	0.0174242	6.55387	3.1293	2.4038
Glutathione (GSH)	C00051	HMDB00125	308.092	13.8282	0.00811689	0.0527427	0.00405978	0.448079	6.49789	0.500164	55.2032
Quinolinic acid	C03722	HMDB00232	166.014	15.5032	3.34e-05	0.000212203	8.95155e-05	0.000248335	6.35337	2.6801	7.43517
Glucose 6-phosphate	C00668,C01172,C00092	HMDB01401	259.022	9.60103	0.000233228	0.00147981	0.000139922	0.000845811	6.34491	0.599934	3.62654
Isocitric acid	C00311	HMDB00193	191.02	28.8229	0.00115618	0.00723531	0.00240853	0.00140042	6.25795	2.08318	1.21125
dCMP	C00239	HMDB01202	306.049	9.49511	3.8e-05	0.000235285	6.99608e-05	6.05626e-05	6.1917	1.84107	1.59375
2,3-Diphosphoglyceric acid	C01159	HMDB01294	264.951	18.3258	0.000139216	0.000852705	0.000392943	0.000344956	6.12502	2.82253	2.47784
UDP-N-acetylglucosamine	C00043	HMDB00290	606.074	8.22898	0.00544312	0.03304	0.0082859	0.0238742	6.07005	1.52227	4.38613
dADP	C00206	HMDB01508	410.026	10.7016	0.0002057	0.00110993	0.000212855	0.000395248	5.39586	1.03478	1.92147
dTDP	C00363	HMDB01274	401.014	11.0191	0.000391304	0.00192702	0.000449031	0.00066044	4.9246	1.14753	1.68779
dCDP	C00705	HMDB01245	386.015	11.3341	0.000113997	0.000555583	0.000100746	0.000254586	4.87368	0.883766	2.23328
ATP	C00002	HMDB00538	505.988	11.4939	0.0201948	0.0983867	0.0537767	0.0503205	4.87188	2.66289	2.49175
S-Adenosylmethionine	C00019	HMDB01185	399.144	7.21503	0.00207492	0.00967217	0.00166572	0.00653493	4.66146	0.802788	3.14948
dTDP-glucose	C00842	HMDB01328	563.073	8.2265	5.46058e-05	0.000246018	7.30658e-05	0.000141052	4.50535	1.33806	2.5831
Glycerol 3-phosphate	C00093	HMDB00126	171.006	11.8458	0.000264528	0.00117414	0.00108053	0.0002787	4.43863	4.08474	1.05357
3-Hydroxyanthranilic acid	C00632	HMDB01476	154.049	11.2567	0.000139334	0.000590613	0.000166191	0.000467494	4.23882	1.19275	3.35519
Homoserinelactone	No ID	No ID	102.055	7.21503	9.86953e-05	0.000409429	9.46289e-05	0.000378949	4.14842	0.958798	3.83959
Inosine	C00294	HMDB00195	269.087	20.6995	0.00161329	0.00657204	0.00137639	0.0019881	4.07368	0.853153	1.23232
CoA_divalent	C00010	HMDB01423	382.549	10.3323	9.68267e-05	0.000379571	3.48e-05	0.000934618	3.92011	0.359405	9.65249
Kynurenine	C00328,C01718	HMDB00684	209.091	10.2507	0.000279332	0.00103204	0.000197431	0.000747176	3.69468	0.706796	2.67486
N-Acetylornithine	C00437	HMDB03357	175.108	9.90629	0.00354109	0.0129664	0.00227927	0.00831747	3.66171	0.643663	2.34885
3',5'-ADP	C00054	HMDB00061	426.02	13.1026	2.01e-05	7.26656e-05	4.005e-05	3.13e-05	3.6152	1.99254	1.55721
GTP	C00044	HMDB01273	521.983	11.1519	0.00615384	0.0217631	0.0109019	0.00841123	3.53651	1.77155	1.36683
3-Hydroxy-3-methylglutaric acid	C03761	No ID	161.044	15.2774	0.000175864	0.000597283	0.000647088	0.000196647	3.39627	3.67948	1.11818
2'-Deoxyadenosine 5'-Deoxyadenosine	C00559 C05198	HMDB00101 HMDB01983	252.109	9.99913	8.37666e-05	0.000275541	5.46704e-05	0.000130876	3.28939	0.652652	1.56239
Gln	C00064,C00303,C00819	HMDB00641,HMDB03423	147.076	11.1493	0.27844	0.905416	0.425965	0.597267	3.25174	1.52983	2.14505
Sucrose 6'-phosphate	C02591	No ID	421.075	8.60094	0.000306468	0.000978563	0.000644115	0.000892085	3.19304	2.10174	2.91086
N6,N6,N6-Trimethyllysine	C03793	HMDB01325	189.159	7.37651	0.00115863	0.00369051	0.00174001	0.0029534	3.18523	1.50178	2.54904
5'-Deoxy-5'-methylthioadenosine	C00170	HMDB01173	298.096	10.4534	0.000222437	0.000665675	0.000234665	0.000414071	2.99264	1.05497	1.86152
Phosphonoacetic acid	C05682	HMDB04110	138.979	19.4609	0.000123229	0.000361808	0.000204994	0.00022037	2.93607	1.66352	1.7883
dIMP	C06196	HMDB06555	331.048	9.17986	8.8664e-05	0.000258841	6.9036e-05	0.000199159	2.91935	0.778625	2.24622
2-Phosphoglyceric acid	C00631	HMDB03391	184.985	19.0048	0.00199688	0.00567656	0.00331095	0.00347055	2.84271	1.65806	1.73798
Glucose 1-phosphate	C00103	HMDB01586	259.022	9.87188	0.000104652	0.000281543	9.79716e-05	0.000176497	2.69029	0.936169	1.68652
Adenine	C00147	HMDB00034	136.061	7.83382	0.000435254	0.00116217	0.00056069	0.000441799	2.67009	1.28819	1.01504
PRPP	C00119	HMDB00280	388.943	16.198	0.000483908	0.00126581	0.000579704	0.000729319	2.6158	1.19796	1.50714
Ornithine	C00077,C00515,C01602	HMDB00214,HMDB03374	133.097	6.89466	0.0862467	0.223259	0.141061	0.129484	2.58861	1.63556	1.50133
Saccharopine	C00449	HMDB00279	277.138	11.1493	0.0201766	0.0522121	0.0216642	0.0230162	2.58775	1.07373	1.14074
Glyoxylic acid	C00048	HMDB00119	72.9935	11.4817	0.000149068	0.000376816	0.000120367	0.000109962	2.52781	0.807463	0.737661
Phosphorylcholine	C00588	HMDB01565	184.072	21.8583	0.0105956	0.0266755	0.0233959	0.0110008	2.51761	2.20808	1.03825
Phosphoenolpyruvic acid	C00074	HMDB00263	166.975	21.022	0.00462088	0.0115387	0.00737291	0.00585677	2.49708	1.59556	1.26746
cis-Aconitic acid	C00417	HMDB00072	173.008	27.7445	0.000486104	0.00120805	0.00133903	0.000391955	2.48518	2.75462	0.806319
Fructose 6-phosphate	C00085	HMDB00124	259.022	9.67492	0.000337486	0.000831902	0.000400012	0.00058408	2.465	1.18527	1.73068
2-Oxoglutaric acid	C00026	HMDB00208	145.013	21.5961	0.00171946	0.00415799	0.00295315	0.00333681	2.41819	1.71749	1.94061
3-Phosphoglyceric acid	C00197	HMDB00807	184.985	19.4758	0.0162279	0.0390373	0.0243324	0.0224562	2.40557	1.49942	1.38381
Dihydroxyacetone phosphate	C00111	HMDB01473	168.99	12.4116	9.17602e-05	0.000219327	6.32884e-05	0.000263294	2.39022	0.689716	2.86937
Histamine	C00388	HMDB00870	112.087	4.87794	0.000117605	0.000280247	0.000107161	0.000178753	2.38295	0.911198	1.51995
Fumaric acid	C00122	HMDB00134	115.004	25.5822	0.00122193	0.00283738	0.00307848	0.00169201	2.32205	2.51935	1.38471
N-Carbamoylaspartic acid	C00438	HMDB00828	175.036	15.2429	0.000431104	0.000973529	0.00128757	0.00101985	2.25822	2.98668	2.36568
3-Aminopropane-1,2-diol	C06057	No ID	92.0704	7.59902	0.000102013	0.000228951	0.00013931	6.43289e-05	2.24434	1.36561	0.630597
Isoniazid	C07054	No ID	138.067	6.58638	0.00020303	0.00045296	0.000144214	0.000143076	2.231	0.710306	0.704705
Porphobilinogen	C00931	HMDB00245	225.088	7.32231	8.74818e-05	0.00019444	7.01591e-05	0.000182637	2.22263	0.801985	2.08771
Cytidine	C00475	HMDB00089	244.093	10.0431	0.00123626	0.00273282	0.00153041	0.00349853	2.21055	1.23793	2.82993
Homoserine	C00263	HMDB00719	120.065	10.4583	0.00812867	0.0176556	0.00517734	0.010539	2.17201	0.636924	1.29653
Malic acid	C00149,C00497,C00711	HMDB00156,HMDB00744	133.014	21.3352	0.0162335	0.0350897	0.0323296	0.0214676	2.16156	1.99154	1.32243
Pipecolic acid	C00408	HMDB00070,HMDB00716,HMDB05960	130.086	10.6585	0.000273527	0.000586613	0.000431006	0.00062961	2.14463	1.57574	2.30182
Succinic acid	C00042	HMDB00254	117.019	20.8797	0.0134114	0.0283002	0.0264731	0.0123201	2.11016	1.97393	0.91863
N-Acetylglucosamine 1-phosphate	C04256	HMDB01367	300.048	9.33011	0.000221632	0.00046278	0.000238554	0.000327541	2.08806	1.07635	1.47786
Carnitine	C00318,C00487,C15025	HMDB00062	162.112	8.7921	0.0478866	0.0988903	0.0510249	0.0438804	2.06509	1.06554	0.916341
4-Methyl-2-oxovaleric acid 3-Methyl-2-oxovaleric acid	C00233 C00671,C03465	HMDB00695 HMDB00491	129.055	9.33747	0.000455761	0.000938098	0.00107808	0.000653127	2.05831	2.36546	1.43305
Trehalose 6-phosphate	C00689	HMDB01124	421.074	8.20927	8.79322e-05	0.000179242	5.27845e-05	8.29457e-05	2.03841	0.600286	0.943292
γ-Butyrobetaine	C01181	HMDB01161	146.117	8.35701	0.0404521	0.0822995	0.0553435	0.0461667	2.03449	1.36812	1.14127
Ribulose 5-phosphate	C00199,C01101	HMDB00618	229.011	10.6794	0.000298812	0.000607921	0.000278456	0.000600435	2.03446	0.931878	2.00941
CDP	C00112	HMDB01546	402.009	11.1913	0.00238492	0.00481046	0.00573633	0.00219192	2.01703	2.40525	0.919075
trans-Glutaconic acid	C02214	HMDB00620	131.034	24.5016	0.00015078	0.000303307	0.000212688	0.000148622	2.01159	1.41059	0.985688
N8-Acetylspermidine	C01029	HMDB02189	188.176	6.58883	3.335e-05	6.58851e-05	3.98e-05	7.4311e-05	1.97557	1.1934	2.22821
5-Aminovaleric acid	C00431	HMDB03355	118.086	8.30078	0.000251466	0.000493433	0.000371614	0.000248812	1.96223	1.47779	0.989449
4-Guanidinobutyric acid	C01035	HMDB03464	146.092	8.52078	0.00229421	0.00444584	0.00263635	0.00334806	1.93785	1.14913	1.45935
Citric acid	C00158	HMDB00094	191.019	26.2953	0.0357953	0.0688915	0.0580935	0.0295289	1.9246	1.62294	0.824937
O-Acetylcarnitine	C02571	HMDB00201	204.122	9.31261	0.121993	0.23254	0.1351	0.104038	1.90617	1.10744	0.852824
Creatine	C00300	HMDB00064	132.075	9.17336	2.39e-05	4.54e-05	4.015e-05	5.45317e-05	1.89958	1.67992	2.28166
Sedoheptulose 7-phosphate	C05382	HMDB01068	289.032	9.38182	0.00110292	0.00207719	0.00155473	0.00189759	1.88335	1.40964	1.72051
5-Hydroxylysine	C16741	HMDB00450	163.107	7.3545	0.00350045	0.00657416	0.00308788	0.00471505	1.87809	0.882139	1.34699
Metronidazole	C07203	No ID	172.071	9.78901	0.000250636	0.000459549	0.000189076	9.57539e-05	1.83353	0.754385	0.382043
N6-Acetyllysine	C02727	HMDB00206	189.122	11.8938	0.0323997	0.0591227	0.0399875	0.0394887	1.82479	1.23419	1.2188
Guanine	C00242	HMDB00132	152.058	8.53299	0.00132019	0.00240645	0.0027495	0.00184354	1.8228	2.08265	1.39642
Uridine	C00299	HMDB00296	245.078	23.5819	0.0143443	0.0261366	0.0104252	0.0268525	1.82209	0.72678	1.872
Lys	C00047,C00739,C16440	HMDB00182,HMDB03405	148.115	6.91913	0.184853	0.335531	0.158725	0.203866	1.81512	0.858656	1.10286
Thymine	C00178	HMDB00262	127.047	23.5578	0.000933043	0.00167489	0.000808795	0.00183152	1.79509	0.866836	1.96296
NADP+	C00006	HMDB00217	742.07	9.17	0.00231117	0.0041369	0.00396557	0.00167985	1.78996	1.71583	0.726836
Tyramine	C00483	HMDB00306	138.091	8.51833	0.005583	0.00985712	0.00256224	0.00472374	1.76556	0.458937	0.846093
Theobromine	C07480	HMDB02825	181.074	23.5434	0.00245295	0.0042783	0.00266014	0.00287724	1.74414	1.08447	1.17297
Mannosamine	C03570	No ID	180.087	9.27595	0.000130709	0.000225421	8.04618e-05	0.00010056	1.7246	0.615579	0.769343
Asn	C00152,C01905,C16438	HMDB00168	133.06	10.8661	0.0807616	0.139202	0.102521	0.1195	1.72362	1.26943	1.47966
dTMP	C00364	HMDB01227	321.048	9.31533	0.000775176	0.00133144	0.000461253	0.00141359	1.7176	0.595029	1.82358
SDMA	No ID	HMDB03334	203.149	8.05142	0.000217295	0.00036378	0.000239932	0.000370446	1.67413	1.10418	1.7048
FAD_divalent	C00016	HMDB01248	391.57	7.6229	0.000418888	0.000700724	0.000443482	0.000401444	1.67282	1.05871	0.958356
CMP-N-acetylneuraminate	C00128	HMDB01176	613.145	8.08368	0.00457174	0.00762419	0.00523973	0.00139344	1.66768	1.14611	0.304795
Betaine aldehyde_+H2O	C00576	HMDB01252	120.1	7.59903	0.000109145	0.00018189	0.000112429	9.70479e-05	1.66649	1.03008	0.889162
Isoamylamine	C02640	No ID	88.1122	7.62592	0.000123411	0.000204244	0.000200337	0.000209069	1.655	1.62334	1.69409
Glu	C00025,C00217,C00302	HMDB00148,HMDB03339	149.063	11.2885	0.0873287	0.143854	0.106682	0.0926915	1.64727	1.22161	1.06141
5-Amino-4-oxovaleric acid	C00430	HMDB01149	132.065	8.25433	0.0110804	0.0182445	0.0111183	0.011775	1.64656	1.00342	1.06268
Betaine	C00719	HMDB00043	118.087	11.7498	0.000304048	0.000497668	0.00027644	0.000148807	1.63681	0.909199	0.489419
O-Acetylhomoserine	C01077	No ID	162.076	11.4349	0.0263193	0.0427508	0.0232447	0.017825	1.62431	0.883183	0.677261
N6-Methyllysine	No ID	HMDB02038	161.128	7.21259	0.00148988	0.0023841	0.00165373	0.00217461	1.60019	1.10998	1.45959
Terephthalic acid	C06337	HMDB02428	165.019	16.1881	9.3055e-05	0.000148561	9.99535e-05	9.71793e-05	1.59648	1.07413	1.04432
Imidazolelactic acid	C05568	No ID	157.061	9.1538	0.00159521	0.00252317	0.00232631	0.00164944	1.58171	1.45831	1.034
Myristoleic acid	C08322	HMDB02000	225.186	7.24347	7.40274e-05	0.00011655	5.0208e-05	4.07e-05	1.57442	0.678235	0.549797
Guanosine	C00387	HMDB00133	284.098	13.06	0.000504756	0.000791328	0.000289699	0.000664177	1.56774	0.573939	1.31584
Fructose 1,6-diphosphate	C00354	HMDB01058	338.987	14.339	0.000557035	0.000872272	8.06631e-05	0.00136112	1.56592	0.144808	2.44352
UDP	C00015	HMDB00295	402.994	11.3562	0.00905966	0.0139942	0.0136202	0.00978095	1.54467	1.50339	1.07962
Ribulose 1,5-diphosphate	C01182	No ID	308.977	15.4247	0.000163705	0.000252287	9.79055e-05	0.000231533	1.54111	0.598062	1.41434
dAMP	C00360	HMDB00905	330.059	9.17247	0.000366196	0.000562707	0.000233269	0.000491199	1.53663	0.637005	1.34135
Pyridoxamine 5'-phosphate	C00647	HMDB01555	249.064	10.8441	0.00078442	0.00119746	0.000709081	0.00086807	1.52656	0.903956	1.10664
1-Methyladenosine	C02494	HMDB03331	282.118	10.3045	0.000453335	0.000690853	0.000451349	0.00049781	1.52394	0.99562	1.09811
Carboxymethyllysine	No ID	No ID	205.118	9.5472	0.00109809	0.00163795	0.000917591	0.00139971	1.49164	0.835626	1.27468
2-Amino-2-(hydroxymethyl)-1,3-propanediol	C07182	No ID	122.081	8.51834	6.30322e-05	9.38864e-05	0.000109522	0.00951125	1.4895	1.73756	150.895
Glutathione (GSSG)_divalent	C00127	HMDB03337	307.082	12.6941	0.332187	0.493674	0.326715	0.115546	1.48613	0.983527	0.347834
2-Phenylethylamine	C05332	HMDB12275	122.096	8.07587	0.000126728	0.000186596	0.000134769	0.000102594	1.47241	1.06345	0.809557
Nicotinamide	C00153	HMDB01406	123.056	7.56477	0.0003558	0.000520963	0.000378697	0.00030889	1.4642	1.06435	0.868154
Methionine sulfoxide	C02989	HMDB02005	166.053	12.3672	0.00958754	0.0139159	0.00792303	0.020823	1.45146	0.826389	2.17188
ADP-ribose	C00301	HMDB01178	558.064	8.28811	9.17039e-05	0.000132793	8.92513e-05	4.605e-05	1.44806	0.973255	0.50216
NADPH_divalent	C00005	HMDB00221	371.539	11.0264	6.60899e-05	9.48927e-05	0.000124	0.000382912	1.43581	1.87624	5.79381
1-Methyl-2-pyrrolidone	C11118	No ID	100.076	23.3054	0.000821742	0.00117346	0.000641878	0.000534595	1.42802	0.781119	0.650564
Biotin	C00120	HMDB00030	243.083	7.41349	0.000530408	0.000754012	0.00051483	0.000364157	1.42157	0.970631	0.686561
NAD+	C00003	HMDB00902	662.103	6.34621	0.0279373	0.0395972	0.0351054	0.0294819	1.41736	1.25658	1.05529
2-Aminoadipic acid	C00956	HMDB00510	162.075	11.2616	0.0135645	0.0190152	0.00887822	0.0142318	1.40183	0.654517	1.04919
Argininosuccinic acid	C03406	HMDB00052	291.129	9.77195	0.0031818	0.00442631	0.00607368	0.00209975	1.39113	1.90888	0.659924
Hypoxanthine	C00262	HMDB00157	137.046	11.5326	0.0116567	0.0162155	0.0130359	0.00869605	1.39109	1.11832	0.746016
IMP	C00130	HMDB00175	347.039	9.28085	0.000477997	0.000662159	0.000762831	0.000808134	1.38528	1.59589	1.69067
Homocitrulline	C02427	HMDB00679	190.118	11.6107	0.0003908	0.000539082	0.000359263	0.000614637	1.37943	0.919301	1.57277
N-Acetylmethionine	C02712	HMDB11745	190.053	7.8471	0.000154529	0.000206693	0.000186166	0.000175827	1.33757	1.20473	1.13783
ADMA	C03626	HMDB01539	203.148	7.91451	0.005547	0.00739678	0.00445591	0.00650461	1.33347	0.803301	1.17264
3-Methyladenine	C00913	HMDB11600	150.077	8.17121	0.00358189	0.00476538	0.00284032	0.00333937	1.33041	0.792966	0.932293
ADP	C00008	HMDB01341	426.021	10.6105	0.0289385	0.0381529	0.0362126	0.0335855	1.31841	1.25136	1.16058
Thr-Asp	No ID	No ID	235.091	11.0126	0.000867191	0.0011417	0.000645147	0.000772501	1.31654	0.743951	0.890809
Pyridoxal 5-phosphate	C00018	HMDB01491	246.018	11.0563	0.000226023	0.000289523	0.000262006	0.000348137	1.28094	1.1592	1.54028
Putrescine	C00134	HMDB01414	89.1059	4.81183	9.57095e-05	0.000122593	0.000170368	9.1872e-05	1.28089	1.78006	0.959905
Gly-Asp	No ID	No ID	191.066	10.2434	0.00922427	0.0118111	0.00809104	0.0264758	1.28044	0.877147	2.87023
Crotonic acid	C01771	No ID	85.0295	10.2117	5.18473e-05	6.59215e-05	4.785e-05	8.7746e-05	1.27145	0.922902	1.69239
2-Hydroxyvaleric acid	No ID	HMDB01863	117.056	9.07147	0.000610402	0.000765221	0.000926271	0.000412831	1.25363	1.51748	0.676326
Dyphylline	C07819	No ID	255.107	23.5549	0.00160964	0.00200197	0.00138656	0.0015768	1.24373	0.861406	0.979593
Nω-Methylarginine	No ID	No ID	189.134	7.68221	0.000889418	0.00110616	0.000722158	0.000845703	1.24369	0.811944	0.95085
Pyridoxine	C00314	HMDB00239	170.08	8.90704	0.00040125	0.000496962	0.000269175	0.000436069	1.23853	0.67084	1.08678
NADH	C00004	HMDB01487	664.117	7.95064	4.535e-05	5.60428e-05	5.64839e-05	0.000380624	1.23578	1.24551	8.39302
Arg-Glu	No ID	No ID	304.161	7.73844	0.00610882	0.00752832	0.0032508	0.00637836	1.23237	0.532149	1.04412
S-Lactoylglutathione	C03451	HMDB01066	380.113	14.5303	0.00305076	0.00375804	0.00197667	0.00233192	1.23184	0.647927	0.764374
N-Ethylglycine	C11735	No ID	104.071	10.3802	0.000150614	0.000185184	0.000245744	0.000696896	1.22953	1.63162	4.62704
N-Acetylphenylalanine	C03519	HMDB00512	206.08	7.71409	0.000125706	0.000154165	0.000221972	0.000152718	1.2264	1.76581	1.21489
Propionic acid	C00163	HMDB00237	73.0295	10.6548	0.00434026	0.00526954	0.00621766	0.00592732	1.21411	1.43256	1.36566
Spermidine	C00315	HMDB01257	146.165	4.62082	0.00171531	0.00205868	0.00144395	0.00160046	1.20018	0.841805	0.933045
Val	C00183,C06417,C16436	HMDB00883	118.086	10.3924	0.309184	0.370781	0.324626	0.329952	1.19923	1.04995	1.06717
β-Ala-Lys	C05341	No ID	218.149	6.89221	0.00231743	0.00273706	0.000592656	0.0018526	1.18107	0.255739	0.799419
Isovaleric acid	C08262	HMDB00718	101.061	9.01726	0.0194252	0.0227423	0.018657	0.0303187	1.17076	0.960449	1.56079
Tyr	C00082,C01536,C06420	HMDB00158	182.08	11.8206	0.0439089	0.0512335	0.0350683	0.0465697	1.16681	0.798659	1.0606
Glycerophosphocholine	C00670	HMDB00086	258.109	23.0625	0.127776	0.148677	0.147767	0.0354419	1.16358	1.15645	0.277376
Pyridoxamine	C00534	HMDB01431	169.097	6.09945	0.00225772	0.0026267	0.00115117	0.00124295	1.16343	0.509881	0.550535
N-Acetylputrescine	C02714	HMDB02064	131.117	8.72856	0.00228077	0.00264529	0.00331819	0.00179289	1.15982	1.45485	0.786089
Creatinine	C00791	HMDB00562	114.066	7.38623	0.00192729	0.00223257	0.00354486	0.00911067	1.15839	1.83929	4.72718
γ-Glu-2-aminobutyric acid	No ID	No ID	233.112	13.0722	0.00503677	0.00581672	0.00560599	0.00269146	1.15485	1.11301	0.534362
Ser-Glu	No ID	No ID	235.091	10.7807	0.000679753	0.000783563	0.000375064	0.000622585	1.15272	0.551766	0.915899
Pro	C00148,C00763,C16435	HMDB00162,HMDB03411	116.07	11.2201	0.21776	0.25025	0.270808	0.194612	1.1492	1.24361	0.893698
Gly-Leu	C02155	HMDB00759	189.123	10.0211	0.0179299	0.0204333	0.0106188	0.02247	1.13963	0.59224	1.25322
Hydroxyproline	C01015,C01157	HMDB06055,HMDB00725	132.065	12.5526	0.0257273	0.0293055	0.0394917	0.0515537	1.13908	1.53501	2.00385
His-Glu	No ID	No ID	285.119	7.8216	0.0020089	0.00224927	0.000925583	0.00341183	1.11965	0.46074	1.69836
Thiamine	C00378	HMDB00235	265.111	6.76499	0.0141579	0.0157931	0.0124725	0.00628223	1.1155	0.880957	0.443727
Tiglic acid	C08279	HMDB01470	99.0453	9.48525	0.000136965	0.00015217	0.000112506	0.000133182	1.11102	0.82142	0.972382
Asp	C00049,C00402,C16433	HMDB00191,HMDB06483	134.045	12.0231	0.443195	0.491734	0.540667	0.474164	1.10952	1.21993	1.06988
3-Hydroxypropionic acid	C01013	HMDB00700	89.0248	10.2363	0.000542961	0.000599657	0.000493293	0.000339374	1.10442	0.908524	0.625043
Glucuronic acid	C00191	HMDB00127	193.038	7.89884	0.000231033	0.000254187	8.91192e-05	5.72694e-05	1.10022	0.385742	0.247884
Lactic acid	C00186,C00256,C01432	HMDB00190,HMDB01311	89.0246	10.4923	0.0064915	0.00713823	0.0044919	0.00446751	1.09963	0.691966	0.68821
Gluconic acid	C00257	HMDB00625	195.05	7.90382	0.000284513	0.000312605	0.000241989	0.000161258	1.09874	0.850539	0.566788
GABA	C00334	HMDB00112	104.071	7.91448	0.0213421	0.0234012	0.0211002	0.0105261	1.09648	0.988669	0.493209
N-Acetylhistidine	C02997	No ID	198.086	10.1848	0.00202931	0.00221303	0.00268121	0.00275265	1.09054	1.32125	1.35645
Pantothenic acid	C00864	HMDB00210	218.103	7.4233	0.0011783	0.00127872	0.000985331	0.00112245	1.08523	0.83623	0.952596
Cyclohexylamine	C00571	No ID	100.112	7.91692	0.000423311	0.000459314	0.000398495	0.000362497	1.08505	0.941375	0.856337
Pyruvic acid	C00022	HMDB00243	87.0088	12.66	0.00504703	0.005454	0.00719777	0.00834224	1.08064	1.42614	1.6529
Isobutyric acid	C02632	HMDB01873	87.0454	9.64289	0.00455665	0.00491305	0.00365058	0.00497228	1.07821	0.801154	1.09121
Glyceric acid	C00258	HMDB00139,HMDB06372	105.02	10.1157	0.00138107	0.00148741	0.00149957	0.000752037	1.077	1.0858	0.54453
Ser	C00065,C00716,C00740	HMDB00187,HMDB03406	106.05	10.3411	0.297863	0.313754	0.230559	0.3212	1.05335	0.774042	1.07835
Met	C00073,C00855,C01733	HMDB00696	150.058	11.12	0.0559715	0.0589143	0.0438308	0.0617565	1.05258	0.783091	1.10336
Choline	C00114	HMDB00097	104.107	6.89712	0.0226146	0.0236466	0.014712	0.0133327	1.04563	0.650551	0.589561
Thiaproline	No ID	No ID	134.027	14.6278	0.00300116	0.00310743	0.00337231	0.00747639	1.03541	1.12367	2.49116
Imidazole-4-acetic acid	C02835	HMDB02024	127.05	8.29101	0.000336061	0.000342838	0.000336741	0.000327745	1.02016	1.00202	0.975252
myo-Inositol 1-phosphate myo-Inositol 3-phosphate	C01177 C04006	HMDB00213 HMDB06814	259.022	10.0123	0.000950253	0.000962985	0.000928187	0.00061238	1.0134	0.976779	0.64444
Cystathionine	C00542,C02291	HMDB00099	223.074	10.2727	0.020199	0.0203472	0.0245824	0.0168597	1.00734	1.21701	0.83468
1-Methyl-4-imidazoleacetic acid	C05828	HMDB02820	141.065	8.50858	0.000425965	0.000427312	0.00034782	0.000285783	1.00316	0.816546	0.670907
Ala	C00041,C00133,C01401	HMDB00161,HMDB01310	90.0552	9.31751	0.478388	0.476883	0.452488	0.422283	0.996855	0.94586	0.882721
Diethanolamine	C06772	HMDB04437	106.086	7.84358	0.000566461	0.000562847	0.000285158	6.39592e-05	0.993621	0.503403	0.11291
GDP	C00035	HMDB01201	442.016	10.3446	0.0134266	0.0133191	0.0131766	0.00962287	0.991992	0.981382	0.716702
CDP-choline	C00307	HMDB01413	487.099	6.56315	0.000898011	0.000881961	0.000856112	0.000955159	0.982127	0.953342	1.06364
Methyl sulfate	C02704	No ID	110.976	15.8667	0.000158694	0.0001554	0.000173614	0.000727142	0.97924	1.09401	4.58203
Thymidine	C00214	HMDB00273	243.096	23.7129	0.000776458	0.000757679	0.000495848	0.000464721	0.975815	0.638603	0.598514
Carnosine	C00386	HMDB00033	227.113	6.89711	0.00205419	0.00200197	0.000765023	0.00196166	0.974578	0.372421	0.954957
Glutaric acid	C00489	HMDB00661	131.035	16.3038	0.000112533	0.000109426	8.56178e-05	N.D.	0.97239	0.760825	<1
Gly	C00037	HMDB00123	76.0398	8.54766	0.382632	0.372034	0.441491	0.469645	0.972301	1.15383	1.22741
His	C00135,C00768,C06419	HMDB00177	156.076	7.47676	0.593652	0.576793	0.511802	0.455823	0.971602	0.862124	0.76783
Leu	C00123,C01570,C16439	HMDB00687	132.102	10.7074	0.511067	0.493504	0.482247	0.434565	0.965634	0.943608	0.850309
Thr	C00188,C00820	HMDB00167	120.065	10.8978	0.571031	0.54909	0.649931	0.509152	0.961576	1.13817	0.891637
Dihydroorotic acid	C00337	HMDB00528	157.024	9.18479	0.000101724	9.74574e-05	0.000150954	0.000139489	0.958054	1.48395	1.37125
Gly-Gly	C02037	HMDB11733	133.061	8.63567	0.00431423	0.00413076	0.00314473	0.00733885	0.957475	0.728921	1.70108
Ile	C00407,C06418,C16434	HMDB00172	132.102	10.5951	0.392092	0.374483	0.590963	0.288685	0.95509	1.50721	0.736268
2-Oxoisovaleric acid	C00141	HMDB00019	115.041	9.95071	0.00010285	9.81223e-05	7.27355e-05	8.41737e-05	0.954031	0.707198	0.81841
Decanoic acid	C01571	HMDB00511	171.139	7.70669	0.00649319	0.00618284	0.00239763	0.00149386	0.952205	0.369253	0.230066
Phe	C00079,C02057,C02265	HMDB00159	166.085	11.5253	0.283074	0.26831	0.261361	0.246408	0.947844	0.923298	0.870472
Ala-Ala	C00993	HMDB03459	161.092	9.59364	0.00141259	0.00133559	0.000597197	0.000753831	0.94549	0.422769	0.533653
Undecanoic acid	No ID	HMDB00947	185.154	7.55385	0.000608207	0.000572301	0.000242452	0.000187995	0.940965	0.398634	0.309098
O-Phosphoserine	C01005	HMDB00272	184	12.0254	7.28452e-05	6.82962e-05	5.31808e-05	8.14944e-05	0.937552	0.730052	1.11873
3-Methylhistidine	C01152	HMDB00479	170.092	7.73355	0.000936029	0.000864743	0.000882537	0.000528125	0.923842	0.942852	0.564219
N-Acetylleucine	C02710	HMDB11756	172.101	7.75844	0.000230301	0.000210968	0.0002846	0.00023678	0.916051	1.23577	1.02813
Uracil	C00106	HMDB00300	113.034	23.5165	0.00704634	0.0064478	0.00528196	0.0108634	0.915057	0.749603	1.54171
m-Toluic acid	C07211	No ID	135.045	8.95077	0.00774433	0.00704932	0.00384474	0.00595841	0.910256	0.496459	0.76939
Pyridoxal	C00250	HMDB01545	168.065	9.08538	0.000331417	0.000298836	0.000146212	0.000278759	0.901693	0.441171	0.841111
2-Isopropylmalic acid	C02504	HMDB00402	175.06	13.5475	0.00772249	0.00695082	0.00919559	0.00898191	0.900075	1.19075	1.16308
Orotidine 5'-monophosphate	C01103	HMDB00218	367.017	12.264	0.00270557	0.00242561	0.00451152	0.00636935	0.896522	1.66749	2.35416
4-Amino-3-hydroxybutyric acid	C03678	No ID	120.065	8.52077	0.00018495	0.000164242	0.00024974	0.000121079	0.888036	1.35031	0.654657
Taurocyamine	C01959	HMDB03584	168.041	23.4805	0.000596484	0.000528728	0.000616087	0.000417398	0.886408	1.03286	0.699764
2-Aminobutyric acid	C02261,C02356	HMDB00452	104.071	9.99913	0.0334706	0.0296587	0.0459268	0.0166248	0.88611	1.37215	0.496697
Lauric acid	C02679	HMDB00638	199.17	7.42084	0.00275905	0.00240252	0.00180101	0.000926022	0.870778	0.652765	0.33563
Homovanillic acid	C05582	HMDB00118	181.05	8.24134	0.000191852	0.000163854	0.000159146	0.000121683	0.854064	0.829526	0.634257
3-Aminobutyric acid	No ID	No ID	104.071	8.2177	0.000314664	0.000266364	0.00039795	0.000144555	0.846505	1.26468	0.459396
Trimethylamine N-oxide	C01104	HMDB00925	76.0761	6.87263	0.00258034	0.00217186	0.00195124	0.00117086	0.841694	0.756196	0.453762
5-Oxohexanoic acid	C02129	No ID	129.055	8.88426	0.00103931	0.000868282	0.000480411	0.000648941	0.835441	0.46224	0.624396
3-Hydroxybutyric acid	C01089,C03197	HMDB00011,HMDB00357,HMDB00442	103.04	9.31777	0.000596216	0.000495931	0.000527052	0.000265973	0.831797	0.883994	0.446102
Azelaic acid	C08261	HMDB00784	187.097	11.8852	0.000159088	0.000131273	0.000100614	8.31131e-05	0.825157	0.632441	0.522433
Sebacic acid	C08277	HMDB00792	201.112	11.3439	8.89455e-05	7.13358e-05	4.5e-05	2.125e-05	0.802017	0.505928	0.23891
Cyclohexanecarboxylic acid	C09822	No ID	127.075	8.734	0.000395976	0.000316404	0.000197397	0.000207085	0.799048	0.498506	0.522974
Octanoic acid	C06423	HMDB00482	143.107	8.14769	0.00318239	0.00253532	0.00114335	0.00101617	0.796671	0.359275	0.31931
Xanthine	C00385	HMDB00292	151.026	7.89665	0.000921373	0.000730075	0.000924619	0.00100115	0.792377	1.00352	1.08659
Heptanoic acid	No ID	HMDB00666	129.092	8.35463	0.00340633	0.00269898	0.00136929	0.00184512	0.792343	0.401984	0.541675
Phthalic acid	C01606	HMDB02107	165.019	15.1496	0.000138654	0.000108856	8.66088e-05	0.000110185	0.785093	0.624641	0.794678
Pelargonic acid	C01601	HMDB00847	157.123	7.88414	0.0101796	0.00796025	0.00259721	0.00149124	0.781978	0.255137	0.146492
5-Oxoproline	C01879	HMDB00267	128.035	9.27346	0.0154504	0.0119702	0.011152	0.00360998	0.774745	0.721791	0.233649
2-Hydroxy-4-methylvaleric acid	C03264	HMDB00624	131.071	8.73153	0.0021965	0.00169942	0.00260507	0.000918766	0.773696	1.18601	0.418286
Quinic acid	C00296	HMDB03072	191.058	7.85459	0.000131335	0.000100592	0.000118848	6.1065e-05	0.765917	0.904917	0.464955
8-Hydroxyoctanoic acid	No ID	No ID	159.103	7.81017	0.000491902	0.000375676	0.00026967	0.000146578	0.763722	0.548218	0.297983
Cysteine glutathione disulphide	No ID	HMDB00656	427.096	12.1451	0.000554352	0.000416724	0.000541437	4.62e-05	0.751731	0.976702	0.0833405
10-Hydroxydecanoic acid	C02774	No ID	187.132	7.62281	0.000672101	0.000500395	0.000286318	7.78663e-05	0.744524	0.426004	0.115855
Ophthalmic acid	No ID	HMDB05765	290.134	13.8136	0.0485372	0.0356587	0.0297267	0.0124942	0.734668	0.612453	0.257416
4-Oxovaleric acid	No ID	HMDB00720	115.04	9.48773	0.000685274	0.0005003	0.000468321	0.000493041	0.730073	0.683408	0.71948
2-Hydroxybutyric acid	C05984	HMDB00008	103.04	9.54932	0.000136627	9.70774e-05	0.000106362	2.935e-05	0.710529	0.778482	0.214819
Hexanoic acid	C01585	HMDB00535	115.076	8.76848	0.00856995	0.00591859	0.00370991	0.00302021	0.690621	0.432897	0.352418
Thiamine phosphate	C01081	HMDB02666	345.078	11.1127	0.000462955	0.000309896	0.000225765	0.000507976	0.669385	0.487661	1.09725
2-Deoxyribose 1-phosphate	C00672	HMDB01351	213.017	10.709	9.18728e-05	6.09821e-05	8.97798e-05	8.0378e-05	0.663767	0.977218	0.874885
Orotic acid	C00295	HMDB00226	155.009	9.62812	0.00306023	0.0019784	0.00367033	0.00457753	0.646489	1.19937	1.49581
Tyr-Arg_divalent	No ID	No ID	169.594	7.97074	0.000282318	0.00018189	4.72e-05	0.000142891	0.644273	0.167187	0.506136
CMP	C00055	HMDB00095	322.043	9.35473	0.00382184	0.00244907	0.0041045	0.00326631	0.640809	1.07396	0.854643
Trp	C00078,C00525,C00806	HMDB00929	205.095	11.3983	0.0176706	0.0111066	0.0126565	0.00814925	0.628535	0.716245	0.461176
Arg	C00062,C00792	HMDB00517,HMDB03416	176.12	7.22482	0.156157	0.0979329	0.159904	0.0351234	0.627143	1.02399	0.224923
Malonic acid	C00383	HMDB00691	103.004	32.1486	0.000486047	0.000299781	0.000303296	9.24906e-05	0.616773	0.624004	0.190291
Glycolic acid	C00160	HMDB00115	75.0094	12.3845	0.00184691	0.00109454	0.00114983	0.000605682	0.592634	0.622568	0.327943
o-Hydroxybenzoic acid	C00805	HMDB01895	137.024	10.1575	0.000412245	0.000244213	0.00015908	0.00011532	0.592398	0.385887	0.279737
2-Furoic acid	C01546	HMDB00617	111.009	10.1452	5.56191e-05	3.285e-05	5.48324e-05	3.4e-05	0.590625	0.985856	0.611301
Adenylosuccinic acid	C03794	HMDB00536	462.066	13.4959	0.0010388	0.000612671	0.000940805	0.000891694	0.589785	0.905662	0.858385
N-Acetyl-β-alanine	C01073	No ID	130.051	8.73892	0.000179186	0.000102017	0.000160599	0.000116437	0.569336	0.896274	0.64981
N-Acetylglucosamine 6-phosphate	C00357	HMDB01062	300.048	8.96803	0.000906399	0.000506664	0.000633942	0.00114299	0.558986	0.699407	1.26102
Benzoic acid	C00180	HMDB01870	121.029	9.62319	0.0405933	0.0221233	0.0115265	0.0050051	0.544999	0.283951	0.123299
Ethanolamine phosphate	C00346	HMDB00224	140.012	7.76587	0.000441124	0.000236804	0.000288233	0.000252577	0.53682	0.653406	0.572575
β-Ala	C00099	HMDB00056	90.0559	7.4645	0.000766671	0.000370369	0.000578671	0.000186147	0.483087	0.754784	0.242799
Triethanolamine	C06771	No ID	150.112	8.49145	0.000296915	0.000140477	0.000117151	6.5438e-05	0.47312	0.39456	0.220393
Urea	C00086	HMDB00294	61.0403	22.4872	0.00747363	0.00342014	0.0117899	0.00217591	0.457628	1.57754	0.291144
UMP	C00105	HMDB00288	323.027	9.52961	0.0192583	0.00840879	0.0123854	0.0163076	0.436631	0.643118	0.846782
Tartaric acid	C00898	HMDB00956	149.008	22.3196	0.000449287	0.000195865	0.000201426	3.165e-05	0.435945	0.448325	0.0704449
AMP	C00020	HMDB00045	346.054	9.12566	0.0281783	0.011043	0.0186916	0.0206086	0.391897	0.663335	0.731365
Adenosine	C00212	HMDB00050	268.103	10.2263	0.00763851	0.00291965	0.00215013	0.00465294	0.382228	0.281485	0.609142
GMP	C00144	HMDB01397	362.05	8.92861	0.00958173	0.00349089	0.00575965	0.00632771	0.364328	0.601107	0.660393
S-Adenosylhomocysteine	C00021	HMDB00939	385.128	9.04138	0.00182727	0.000640733	0.0010253	0.00116587	0.35065	0.561108	0.638038
Oxamic acid	C01444	No ID	88.0039	12.9231	0.000219774	7.53253e-05	9.72449e-05	2.665e-05	0.34274	0.442477	0.121261
Maleic acid	C01384	HMDB00176	115.003	24.0243	0.000902121	0.000156255	0.000586442	0.000112027	0.173208	0.650071	0.124182
Nicotinic acid	C00253	HMDB01488	124.039	10.3753	0.00117306	0.000184243	0.000263362	0.00115847	0.157062	0.224508	0.987564
Acetyl CoA_divalent	C00024	HMDB01206	403.555	9.99256	0.000398622	4.94e-05	9.02422e-05	0.00172428	0.123927	0.226385	4.32559
